# Supplementary material for: Association of hypoxia inducible factor 1-Alpha gene polymorphisms with multiple disease risks: A comprehensive meta-analysis
Source: PLoS One. 2022 Aug 16;17(8):e0273042. doi: 10.1371/journal.pone.0273042 (PMC9380912; doi:10.1371/journal.pone.0273042)
Supplement: S1 Data — (XLSX) [file pone.0273042.s003.xlsx]

## Sheet: Sheet1
Author	Year	Country	Ethnicity	Disorder	Case/Control	CC case	CT case	TT case	CC control	CT control	TT control
Harati-Sadegh et al.	2018	Iran	Mixed	Preeclampsia	203/202	161	34	8	170	28	4
Yu et al.	2017	China	Asian	Chronic obstructive pulmonary disease (COPD)	164/161	121	40	3	145	14	2
Hern ndez-Molina et al.	2017	Mexico	Mixed	Primary Sjogren?s syndrome	106/135	94	12	0	94	41	0
Fern ndez-Torres et al.	2015	Mexico	Mixed	Osteoarthritis	70/66	66	4	0	49	17	0
Hlatky et al.	2007	USA	Caucasian	Coronary artery disease (CAD)	909/466	747	151	11	358	97	11
Duran et al.	2015	Spain	Caucasian	Coronary artery disease (CAD)	518/112	402	111	5	84	26	2
Okur et al.	2014	Turkey	Caucasian	Age-related macular degeneration (AMD)	87/80	63	23	1	54	23	3
Andraweera et al.	2014	Sri Lanka	Asian	Preeclampsia	174/168	137	36	1	119	47	2
Feng et al.	2014	China	Asian	Systemic lupus erythematosus	1495/2294	1344	147	4	2101	187	6
Torres et al.	2010	Spain	Caucasian	Gaint cell arteritis	215/470	161	49	5	374	86	10
Emanuele et al.	2010	Italy	Caucasian	Cellulitis	200/200	170	25	5	145	42	13
Geza et al. (a)	2009	Hungary	Caucasian	Type 1 diabetes	166/354	141	24	1	269	76	9
Geza et al. (b)	2009	Hungary	Caucasian	Type 2 diabetes	370/354	305	63	2	269	76	9
Zheng et al.	2009	Korea	Asian	Hemodialysis	14/360	13	1	0	325	33	2
Wipff et al.	2009	France	Caucasian	Systemic sclerosis	640/463	486	145	9	370	87	6
Chachami et al.	2013	Greek	Caucasian	Osteoarthritis	134/63	101	32	1	50	12	1
Lin et al.	2013	China	Asian	Lumbar disc degeneration (LDD)	274/301	90	143	41	101	156	44
Nava-Salazar et al.	2011	Mexico	Mixed	Preeclampsia	150/105	137	13	0	95	10	0
Yamada et al.	2005	Japan	Asian	Type 2 diabetes	440/572	404	36	0	493	73	6
Chen et al.	2016	China	Asian	High altitude polycythemia (HAPC)	234/250	213	19	2	227	23	0
Wei et al.	2015	China	Asian	Chronic obstructive pulmonary disease (COPD)	120/112	105	15	0	105	7	0
de Carvalho Fraga et al.	2013	Brazil	Mixed	Oral lichen planus (OLP)	32/88	16	4	12	0	85	3
Putra et al.	2013	Japan	Asian	Chronic obstructive pulmonary disease (COPD)	48/110	43	5	0	98	12	0
Q. Liu et al.	2013	China	Asian	Coronary artery disease (CAD)	356/213	346	10	0	208	5	0
Zafar et al.	2021	Pakistan	Asian	Metabolic syndrome	200/200	166	34	0	147	53	0
Sheng et al.	2019	China	Asian	Left ventricular hypertrophy	198/385	85	98	15	207	159	19
Urganci et al.	2019	Turkey	Asian	Psoriasisÿ	150/150	109	38	3	123	25	2
Liu et al. (a)	2021	China	Asian	Type 2 diabetes	150/144	135	15	0	125	19	0
Liu et al. (b)	2021	China	Asian	Diabetic retinopathy	149/144	130	19	0	125	19	0
Takagi et al.	2020	Japan	Asian	Systemic sclerosis	182/178	167	14	1	159	17	1
Saravani et al.	2019	Iran	Asian	Multiple sclerosis	150/150	88	48	14	95	42	13
Qin et al.	2020	China	Asian	Parkinson's disease	1692/1419	2	145	1545	1	103	1315
Tsukatani et al.	2021	Japan	Asian	Pressure injury	130/48	110	20	0	46	2	0
Pichu et al. (a)	2015	India	Asian	Type 2 diabetes	79/66	21	18	40	24	13	29
Pichu et al. (b)	2015	India	Asian	Diabetic food ulcer	79/66	19	40	20	24	13	29
Ekberg et al.	2019	Sweden	Caucasian	Diabetic retinopathy	555/148	473	66	16	118	21	9
Bi et al.	2015	China	Asian	Diabetic nephropathy	140/104	130	10	0	88	16	0
Gu et al.	2013	USA	Caucasian	Diabetic nephropathy	571/594	453	114	4	439	148	7
