# Supplementary material for: Association of hypoxia inducible factor 1-Alpha gene polymorphisms with multiple disease risks: A comprehensive meta-analysis
Source: PLoS One. 2022 Aug 16;17(8):e0273042. doi: 10.1371/journal.pone.0273042 (PMC9380912; doi:10.1371/journal.pone.0273042)
Supplement: S2 Data — (XLSX) [file pone.0273042.s004.xlsx]

## Sheet: Sheet1
Author	Year	Country	Ethnicity	Disorder	Case/Control	GG case	GA case	AA case	GG control	GA control	AA control
Harati-Sadegh et al.	2018	Iran	Mixed	Preeclampsia	203/202	194	9	0	189	13	0
Senhaji et al.	2017	Morocco	Mixed	Inflammatory bowel disease (IBD)	199/308	151	46	2	238	66	4
Yu et al.	2017	China	Asian	Chronic obstructive pulmonary disease (COPD)	164/161	114	46	4	151	8	2
Hern ndez-Molina et al.	2017	Mexico	Mixed	Primary Sjogren?s syndrome	108/91	108	0	0	90	1	0
Fern ndez-Torres et al.	2015	Mexico	Mixed	Osteoarthritis	70/66	68	2	0	65	1	0
Hlatky et al.	2007	USA	Caucasian	Coronary artery disease (CAD)	909/466	900	9	0	456	10	0
Bahadori et al.	2010	Austria	Caucasian	Peripheral artery disease (PAD)	917/969	879	38	0	938	31	0
Torres et al.	2010	Spain	Caucasian	Gaint cell arteritis	215/470	215	0	0	465	5	0
Chachami et al.	2013	Greek	Caucasian	Osteoarthritis	134/63	132	1	1	60	3	0
Lin et al.	2013	China	Asian	Lumbar disc degeneration (LDD)	274/301	94	123	57	76	134	91
Nava-Salazar et al.	2011	Mexico	Mixed	Preeclampsia	150/105	150	0	0	104	1	0
Yamada et al.	2005	Japan	Asian	Type 2 diabetes	440/572	399	40	1	524	46	2
Chen et al.	2016	China	Asian	High altitude polycythemia (HAPC)	234/250	224	10	0	236	13	1
Wei et al.	2015	China	Asian	Chronic obstructive pulmonary disease (COPD)	120/112	116	4	0	101	11	0
Putra et al.	2013	Japan	Asian	Chronic obstructive pulmonary disease (COPD)	48/110	41	7	0	101	9	0
Q. Liu et al.	2013	China	Asian	Coronary artery disease (CAD)	356/213	340	16	0	204	9	0
Sheng et al.	2019	China	Asian	Left ventricular hypertrophy	198/385	27	97	74	30	182	173
Liu et al. (a)	2021	China	Asian	Type 2 diabetes	150/144	142	8	0	137	7	0
Liu et al. (b)	2021	China	Asian	Diabetic retinopathy	149/144	140	9	0	137	7	0
Takagi et al.	2020	Japan	Asian	Systemic sclerosis	182/174	164	18	0	157	16	1
Qin et al.	2020	China	Asian	Parkinson's disease	1692/1419	0	145	1547	0	99	1320
Tsukatani et al.	2021	Japan	Asian	Pressure injury	130/48	117	13	0	46	2	0
Pichu et al. (a)	2015	India	Asian	Type 2 diabetes	185/145	48	79	58	68	24	53
Pichu et al. (b)	2015	India	Asian	Diabetic food ulcer	199/145	41	82	76	68	24	53
